# Supplementary material for: Isolation, Characterization, Complete Structural Assignment, and Anticancer Activities of the Methoxylated Flavonoids from Rhamnus disperma Roots
Source: Molecules. 2021 Sep 26;26(19):5827. doi: 10.3390/molecules26195827 (PMC8510169; doi:10.3390/molecules26195827)
Supplement: Supplementary file 1 [file molecules-26-05827-s001.zip]

Archive with 1 entries (1 files):
- molecules-1373314-supplementary.pdf
